# Supplementary material for: No Excess Mortality up to 10 Years in Early Stages of Breast Cancer in Women Adherent to Oral Endocrine Therapy: A Probabilistic Graphical Modeling Approach
Source: Int J Environ Res Public Health. 2022 Mar 18;19(6):3605. doi: 10.3390/ijerph19063605 (PMC8950380; doi:10.3390/ijerph19063605)
Supplement: Supplementary file 1 [file ijerph-19-03605-s001.zip]

Archive with 1 entries (1 files):
- ijerph-1622644-supplementary.pdf
